# Supplementary material for: Identifying vertebral fractures in the Japanese population using the trabecular bone score: a cross-sectional study
Source: BMC Musculoskelet Disord. 2022 Nov 11;23:976. doi: 10.1186/s12891-022-05839-z (PMC9650906; doi:10.1186/s12891-022-05839-z)
Supplement: Supplementary file 1 — Supplementary Material 1 [file 12891_2022_5839_MOESM1_ESM.xlsx]

## Sheet: raw data
sex	age	height (cm)	weight (kg)	BMI	lumbar BMD (g/cm2)	SD	femoral neck BMD (g/cm2)	SD	TBS
F	81	145	38	18.0737	0.921	-0.7	0.567	-2.5	1.539
M	84	142	39	19.3414	0.566	-3.7	0.402	-4.3	1.152
M	86	144	40	19.2901	0.709	-2.5	0.533	-2.9	1.367
F	80	151.5	53	23.0914	0.763	-2.1	0.552	-2.6	1.368
F	75	130	35	20.7101	0.594	-3.5	0.325	-5.2	1.33
F	89	140	40	20.4082	0.656	-3	0.55	-2.7	1.18
M	86	159	59	23.3377	0.865	-1.3	0.547	-2.7	1.421
F	80	153	50	21.3593	0.7	-2.5	0.371	-4.7	1.303
M	80	172	86	29.0698	1.134	1	0.737	-0.6	1.395
F	85	150	50	22.2222	0.93	-0.4	0.755	-0.4	1.427
F	90	140	44	22.449	0.829	-1.5	0.471	-3.5	1.152
F	77	148	54	24.653	0.785	-1.9	0.635	-1.7	1.393
F	74	163	44	16.5607	0.749	-2.2	0.423	-4.1	1.278
M	81	179.7	76	23.5352	1.452	3.7	0.672	-1.3	0.931
F	66	156	47.5	19.5184	0.585	-3.6	0.534	-2.8	1.213
F	87	141.5	47.1	23.5238	0.487	-4.3	0.394	-4.4	1.274
F	82	152	56	24.2382	0.811	-1.6	0.389	-4.5	1.302
M	63	160	42.6	16.6406	0.767	-2.3	0.634	-1.7	1.492
F	74	150	60	26.6667	1.014	0	0.567	-2.5	1.299
M	89	170	72	24.9135	0.997	-0.1	0.66	-1.4	1.258
M	87	162.5	56	21.2071	0.834	-1.5	0.657	-1.5	1.393
F	75	143	50.2	24.5489	0.663	-2.9	0.504	-3.2	1.19
F	62	157.5	51	20.5593	0.795	-1.8	0.534	-2.8	1.282
F	71	154	46	19.3962	0.743	-2.2	0.407	-4.3	1.339
F	80	131	38	22.1432	0.845	-1.4	0.335	-5.1	1.317
F	84	139	43.5	22.5144	0.772	-2	0.613	-2	1.301
M	81	158	53	21.2306	0.65	-3	0.56	-2.6	1.271
M	89	154	48	20.2395	0.842	-1.5	0.407	-4.3	1.381
F	90	138	42.1	22.1067	0.638	-3.1	0.32	-5.2	1.126
M	84	156	56	23.0112	0.812	-1.3	0.483	-3.4	1.205
F	69	152	42	18.1787	0.632	-3.1	0.364	-4.7	1.271
M	75	159	68	26.8977	0.774	-2	0.558	-2.6	1.373
F	86	154	54	22.7694	0.738	-2.3	0.481	-3.4	1.305
F	88	143	55	26.8962	0.736	-2.3	0.543	-2.7	1.206
F	83	155	63	26.2227	0.705	-2.6	0.656	-1.5	1.24
F	71	150	48	21.3333	0.868	-1.2	0.413	-4.2	1.412
M	87	153	47	20.0777	0.697	-2.6	0.252	-6	1.305
M	83	158	59	23.634	0.985	-0.2	0.548	-2.7	1.335
F	84	137.5	46	24.3306	0.699	-2.6	0.434	-4	1.263
M	87	167.5	73	26.0192	0.892	-1	0.565	-2.5	1.345
F	89	145	46	21.8787	0.518	-4.1	0.444	-3.8	1.13
F	71	154	71	29.9376	0.941	-0.6	0.632	-1.8	1.317
F	90	140	47	23.9796	0.763	-2.1	0.344	-5	1.476
F	81	149	36.2	16.3056	0.543	-3.9	0.328	-5.1	1.153
F	73	151.5	60	26.1412	0.916	-0.8	0.639	-1.7	1.292
M	65	169	59	20.6575	0.61	-3.4	0.518	-3	1.364
M	67	164.5	58	21.4337	1.029	0.2	0.623	-1.9	1.434
F	84	155	48	19.9792	0.648	-3.1	0.478	-3.5	1.179
M	71	163	55	20.7008	1.018	0.1	0.685	-1.2	1.393
F	88	148	56	25.5661	0.806	-1.7	0.44	-3.9	1.304
F	84	165	50	18.3655	0.609	-3.4	0.365	-4.7	1.293
F	84	147	52	24.064	0.597	-3.5	0.443	-3.9	1.287
M	81	160	60	23.4375	0.713	-2.5	0.58	-2.3	1.44
F	78	145	45	21.4031	0.62	-3.3	0.434	-4	1.16
M	82	155	51	21.2279	0.877	-1.1	0.512	-3.1	1.225
M	81	160	60	23.4375	0.636	-3.2	0.426	-4	1.27
F	84	148	52	23.74	0.765	-2.1	0.455	-3.7	1.16
F	86	142.7	34	16.6967	0.615	-3.3	0.317	-5.1	1.308
M	68	167	64	22.9481	0.799	-1.8	0.572	-2.4	1.342
F	84	125	38	24.32	0.44	-4.8	0.316	-5.3	1.231
F	88	142	38	18.8455	0.681	-2.7	0.306	-5.4	1.217
F	85	145	40	19.025	0.768	-2.1	0.519	-3	1.213
M	83	172	67	22.6474	0.825	-1.6	0.494	-3.3	1.081
F	76	147.5	55	25.2801	0.732	-2.3	0.522	-3	1.318
F	81	155	53	22.0604	0.832	-1.6	0.545	-2.7	1.356
M	74	170	77	26.6436	1.211	1.7	0.974	2	1.365
F	68	149	63.5	28.6023	1.334	3	0.529	-2.9	0.879
F	85	152	45	19.4771	0.621	-3.3	0.451	-3.8	1.265
M	82	165	70	25.7117	0.97	-0.3	0.732	-0.6	1.382
F	88	156	65	26.7	0.732	-2.3	0.469	-3.6	1.099
F	89	160	40	15.625	0.647	-3.1	0.45	-3.8	1.177
F	68	138	45	23.6295	0.489	-4.5	0.449	-3.8	1.148
F	90	141	46	23.1377	0.984	-0.2	0.577	-2.4	1.376
M	66	170	45	15.5709	0.828	-1.5	0.62	-1.9	1.519
F	75	150	52	23.1111	0.898	-1	0.406	-4.3	1.257
F	75	142	36	17.8536	0.734	-2.4	0.541	-2.8	1.159
F	90	140	45	22.9592	0.588	-3.5	0.526	-2.9	1.327
F	84	130	27	15.9763	0.532	-4	0.211	-6.4	1.23
F	75	149	61.5	27.7015	0.691	-2.7	0.59	-2.2	1.287
M	76	151	45	19.736	0.682	-2.7	0.655	-1.5	1.346
F	64	160	77	30.0781	0.824	-1.6	0.678	-1.2	1.3
M	72	160	59	23.0469	0.783	-2	0.72	-0.8	1.223
F	84	152	50	21.6413	0.97	-0.3	0.492	-3.3	1.293
F	70	148	42	19.1746	0.458	-4.6	0.362	-4.8	1.171
F	85	151	50	21.9289	0.671	-2.8	0.356	-4.8	1.207
F	73	140	30	15.3061	0.519	-4.1	0.32	-5.2	1.219
F	87	150	52	23.1111	0.837	-1.5	0.414	-4.2	1.331
F	84	148	58	26.4792	0.741	-2.3	0.543	-2.7	1.271
F	70	150	43	19.1111	0.531	-4	0.483	-3.4	1.283
F	84	148.5	49	22.22	0.618	-3.3	0.438	-3.9	1.054
F	72	153	52	22.2137	0.835	-1.5	0.488	-3.4	1.304
F	77	145	41	19.5006	0.653	-3	0.341	-5	1.351
M	83	167	57	20.4382	0.597	-3.5	0.52	-3	1.184
F	82	149	49	22.0711	0.798	-1.8	0.591	-2.2	1.281
F	82	154	58.2	24.5404	0.828	-1.5	0.606	-2	1.261
F	67	153	54	23.0681	0.94	-0.5	0.627	-1.8	1.239
F	62	150	57.5	25.5556	0.715	-2.4	0.663	-1.4	1.184
F	78	154	42	17.7096	0.64	-3.1	0.506	-3.2	1.253
F	86	133	28	15.829	0.552	-3.8	なし		1.148
F	75	145	37	17.5981	0.617	-3.3			1.254
F	89	144	40	19.2901	0.72	-2.4	なし		1.354
F	90	142	60	29.756	0.919	-0.8	なし		1.406
F	90	141	31	15.5928	0.677	-2.8			1.229
F	88	156	44.6	18.3268	0.699	-2.7	なし		1.228
F	82	145	52	24.7325	0.98	-0.2	0.538	-2.8	1.462
F	75	146	42	19.7035	0.999	-0.1	0.746	-0.5	1.395
M	82	150.4	49	21.6621	1.005	-0.1	0.645	-1.6	1.353
F	78	165	46	16.8962	1.139	1	0.475	-3.5	1.434
F	64	145	50	23.7812	0.782	-1.9	0.637	-1.7	1.346
M	78	158	78	31.245	1.116	0.9	0.911	1.3	1.296
M	81	164	46	17.1029	0.998	-0.1	0.608	-2	1.406
F	72	140	47	23.9796	0.649	-3	0.449	-3.8	1.26
M	89	157.7	50	20.1051	0.989	-0.2	0.613	-2	1.493
M	79	172	62.7	21.1939	0.894	-1	0.582	-2.3	1.404
F	63	155	62.5	26.0146	0.732	-2.3	0.543	-2.7	1.317
F	84	153	51	21.7865	0.827	-1.5	0.404	-4.3	1.316
M	90	163	57	21.4536	1.075	0.5	0.895	1.2	1.436
M	67	160	54	21.0938	0.835	-1.5	0.73	-0.7	1.438
M	68	155	61	25.3902	0.967	-0.4	0.615	-1.9	1.364
F	77	148	61	27.8488	0.743	-2.3	0.466	-3.6	1.218
M	76	165	58	21.3039	0.877	-1.1	0.782	-0.1	1.4
F	78	149	48.5	21.8459	0.922	-0.7	0.583	-2.3	1.3
F	81	150	53	23.5556	1.242	1.9	0.607	-2	1.425
M	71	167	53.2	19.0756	0.818	-1.6	0.607	-2	1.517
F	74	151.5	56.5	24.6163	0.846	-1.4	0.613	-2	1.223
F	78	153	51	21.7865	0.736	-2.3	0.562	-2.5	1.296
F	68	159	58	22.9421	0.78	-1.9	0.614	-2	1.333
F	79	146	50.4	23.6442	1.021	0.1	0.564	-2.5	1.379
F	90	139	50	25.8786	1.19	1.6	0.691	-1.1	1.269
F	78	155	74	30.8012	1.163	1.3	0.63	-1.8	1.34
M	82	163	63	23.7118	0.909	-0.9	0.561	-2.5	1.35
F	66	157	59	23.9361	0.79	-1.9	0.604	-2.1	1.314
F	70	150.4	56	24.7567	0.769	-2	0.439	-3.9	1.263
F	77	161	75	28.9341	0.8	-1.8	0.559	-2.6	1.295
F	80	145	38	18.0737	0.71	-2.6	0.456	-3.7	1.422
M	75	160	67	26.1719	1.049	0.3	0.647	-1.6	1.244
F	79	142	42	20.8292	0.884	-1.1	0.731	-0.7	1.355
M	82	150	75	33.3333	1.4	3.3	0.393	-4.4	1.514
F	69	154	48	20.2395	0.665	-2.9	0.464	-3.6	1.362
F	72	150	51.5	22.8889	0.916	-0.8	0.629	-1.8	1.362
F	62	160	63	24.6094	0.994	-0.1	0.644	-1.6	1.271
M	81	169.5	74	25.7568	1.022	0.1	0.657	-1.5	1.345
F	60	149.5	52	23.266	0.773	-2	0.472	-3.5	1.324
F	63	153	62	26.4855	0.841	-1.4	0.603	-2.1	1.333
M	72	163	55	20.7008	1.009	0	0.678	-1.2	1.454
F	84	149.2	58	26.055	0.864	-1.2	0.552	-2.6	1.231
F	84	148	40	18.2615	0.537	-4	0.391	-4.4	1.264
M	73	156	67	27.5312	1.171	1.3	0.699	-1	1.357
F	82	149.5	57	25.5031	1.262	2.1	0.586	-2.3	1.298
F	73	158	70	28.0404	0.906	-0.9	0.605	-2.1	1.206
F	69	150.5	61	26.9313	0.777	-2	0.569	-2.5	1.274
M	88	160	40.4	15.7813	1.044	0.3	0.718	-0.8	1.472
F	64	158	58	23.2335	1.02	0.1	0.785	-0.1	1.407
M	84	160	70	27.3438	1.229	1.8	0.75	-0.4	1.455
F	78	150	55	24.4444	0.749	-2.2	0.523	-3	1.307
F	87	148	40	18.2615	0.961	-0.4	0.679	-1.2	1.211
F	71	157	57	23.1247	0.986	-0.2	0.626	-1.8	1.355
M	65	167	70	25.0995	0.797	-1.8	0.571	-2.4	1.276
M	75	149	39	17.5668	1.072	0.5	0.552	-2.6	1.361
F	80	143.3	51	24.8358	0.81	-1.7	0.646	-1.6	1.305
F	86	151.5	36	15.6847	0.714	-2.5	0.541	-2.8	1.272
F	72	147.5	53	24.3608	0.658	-3	0.332	-5.1	1.258
M	82	158	58	23.2335	1.205	1.6	0.638	-1.7	1.423
F	69	161.5	42	16.1029	0.7	-2.6	0.522	-3	1.448
F	76	143	42.4	20.7345	0.881	-0.1	0.566	-2.5	1.296
F	80	135	48	26.3374	1.09	0.7	0.546	-2.7	1.383
M	64	147.5	49	22.5223	1.187	1.5	0.738	-0.6	1.476
F	78	140	48	24.4898	1.06	0.4	0.631	-1.8	1.263
M	85	160	67	26.1719	1.622	5.1	1.132	3.8	1.426
F	67	154	87	36.6841	1.137	1.1	0.758	-0.4	1.064
F	67	146	39	18.2961	0.9	-0.9	0.369	-4.7	1.412
F	60	148	50	22.8269	0.944	-0.6	0.646	-1.6	1.34
F	76	143	47	22.984	1.169	1.3	0.489	-3.3	1.512
M	76	172	75.6	25.5544	1.661	5.5	0.956	1.8	1.596
F	77	153	48.8	20.8467	1.053	0.4	0.622	-1.9	1.405
F	80	146	55	25.8022	0.779	-2	0.463	-3.6	1.243
F	89	145	45	21.4031	0.637	-3.1	0.46	-3.7	1.281
M	78	158	73	29.2421	1.025	0.1	0.661	-1.4	1.321
M	90	163	54.5	20.5126	0.737	-2.3	0.499	-3.2	1.271
F	85	146.5	39	18.1714	0.696	-2.6	0.462	-3.6	1.254
F	71	144	60	28.9352	0.757	-2.1	0.642	-1.6	1.321
F	82	142	50	24.7967	0.74	-2.3	0.468	-3.6	1.3
F	61	157	51	20.6905	0.626	-3.2	0.542	-2.8	1.231
F	86	143	40	19.5609	0.926	-0.7	0.491	-3.3	1.365
F	70	142	42	20.8292	0.956	-0.4	0.51	-3.1	1.478
M	85	158	60	24.0346	0.922	-0.7	0.618	-1.9	1.449
F	79	146	78	36.5922	0.781	-1.9	0.618	-1.9	1.278
F	86	152	42	18.1787	0.766	-2.1	0.483	-3.4	1.272
F	63	149	59	26.5754	0.866	-1.2	0.672	-1.3	1.279
F	81	154	46	19.3962	0.715	-2.5	0.402	-4.3	1.309
F	70	148.7	58.5	26.4566	0.95	-0.4	0.55	-2.7	1.47
F	72	148.5	53	24.0338	0.645	-3.1	0.475	-3.5	1.243
M	73	170	71	24.5675	1.376	3.1	1.013	2.5	1.486
F	84	136	43	23.2483	0.949	-0.5	0.588	-2.2	1.306
F	79	155	51	21.2279	0.681	-2.8	0.375	-4.6	1.232
F	72	157	63	25.5588	0.782	-1.9	0.611	-2	1.4
F	83	144	48	23.1481	0.763	-2.1	0.421	-4.1	1.246
F	62	154	53	22.3478	0.779	-2	0.496	-3.3	1.278
F	68	152	52	22.5069	1.021	0.1	0.522	-3	1.494
F	73	154.1	64	26.951	1.147	1.1	0.618	-1.9	1.324
F	90	143	39	19.0718	0.518	-4.1	0.369	-4.7	1.19
F	60	160	52	20.3125	0.814	-1.6	0.535	-2.8	1.236
F	69	153	54	23.0681	0.935	-0.6	0.666	-1.4	1.303
F	61	157	59.2	24.0172	1.065	0.5	0.655	-1.5	1.453
F	87	150	47	20.8889	0.921	-0.8	0.557	-2.6	1.543
F	76	151	54	23.6832	0.977	-0.3	0.568	-2.5	1.385
F	85	147	56	25.9151	0.939	-0.6	0.491	-3.3	1.399
F	83	156	43.4	17.8337	0.698	-2.6	0.315	-5.3	1.325
M	84	163	53	19.9481	0.916	-0.8	0.568	-2.5	1.315
F	79	148	60	27.3923	0.845	-1.4	0.464	-3.6	1.203
M	78	153.9	55	23.2212	0.934	-0.7	0.537	-2.8	1.494
F	66	159	44	17.4044	0.762	-2.1	0.57	-2.4	1.373
M	79	158	66	26.4381	0.711	-2.5	0.42	-4.1	1.312
F	87	155	55	22.8928	0.654	-3	0.45	-3.8	1.301
M	68	175	72	23.5102	1.465	3.8	0.782	-0.1	1.549
F	71	148.5	55	24.9408	1.03	0.2	0.569	-2.5	1.346
F	80	147	53	24.5268	0.671	-2.9	0.405	-4.3	1.368
M	81	171	58	19.8352	1.107	0.8	0.612	-2	1.406
F	89	148	56.1	25.6118	0.919	-0.8	0.38	-4.6	1.385
F	64	144	50	24.1127	1.131	1	0.567	-2.5	1.466
F	76	148	70	31.9576	0.946	-0.5	0.593	-2.2	1.252
F	66	155	74	30.8012	0.986	-0.2	0.6	-2.1	1.305
M	89	170	54	18.6851	0.942	-0.6	0.337	-5	1.474
F	75	145	55	26.1593	0.727	-2.4	0.541	-2.8	1.313
F	61	150	71	31.5556	0.747	-2.2	0.655	-1.5	1.329
M	60	159	48	18.9866	1.18	1.4	0.921	1.5	1.476
F	77	152.7	62	26.5897	0.937	-0.6	0.551	-2.7	1.347
F	71	153	60	25.6312	0.748	-2.2	0.536	-2.8	1.203
F	78	155	48	19.9792	0.732	-2.3	0.604	-2.1	1.344
F	61	160	75	29.2969	0.851	-1.3	0.608	-2	1.263
F	75	150	47	20.8889	0.974	-0.3	0.568	-2.5	1.431
M	85	155	47	19.563	1.249	2	0.93	1.6	1.512
M	70	160	67	26.1719	1.067	0.5	0.807	0.2	1.298
F	79	147.5	62	28.4976	0.989	-0.2	0.587	-2.3	1.383
M	86	157	47	19.0677	0.921	-0.8	0.622	-1.9	1.371
F	69	153	71	30.3302	1.298	2.4	0.78	-0.1	1.443
F	72	158	50	20.0288	0.644	-3.1	0.457	-3.7	1.233
F	69	152	62	26.8352	0.775	-2	0.645	-1.6	1.341
F	67	157	63	25.5588	0.804	-1.7	0.465	-3.6	1.293
F	87	145	46.7	22.2117	0.948	-0.5	0.388	-4.5	1.467
F	85	153	54	23.0681	0.961	-0.4	0.627	-1.8	1.471
F	80	143	37.8	18.485	0.581	-3.6	0.377	-4.6	1.353
M	78	147	43	19.8991	0.751	-2.2	0.561	-2.5	1.377
F	76	153.5	56	23.7668	0.663	-2.9	0.544	-2.7	1.24
M	80	165	65	23.8751	1.113	0.9	0.788	0	1.462
F	75	157.4	47	18.9709	0.821	-1.6	0.686	-1.2	1.291
F	63	149	47	21.1702	0.929	-0.7	0.567	-2.5	1.358
M	83	168	67	23.7387	0.841	-1.4	0.68	-1.2	1.359
M	87	163	55	20.7008	1.092	0.7	0.67	-1.3	1.5
F	90	160	62	24.2188	0.876	-1.1	0.658	-1.5	1.277
F	88	154	75	31.6242	0.877	-1.1	0.597	-2.1	1.391
F	77	146	50	23.4566	1.115	0.8	0.645	-1.6	1.518
F	60	163	59	22.2063	0.876	-1.1	0.685	-1.2	1.362
M	75	160	50.5	19.7266	1.262	2.1	0.684	-1.2	1.359
F	65	155	65	27.0552	0.764	-2.1	0.532	-2.9	1.275
F	75	150	38	16.8889	0.734	-2.3	0.541	-2.8	1.294
F	69	153	49	20.9321	0.9	-0.9	0.719	-0.8	1.317
F	70	143	48	23.473	0.665	-2.9	0.603	-2.1	1.154
F	79	154	60	25.2994	0.838	-1.5	0.628	-1.8	1.355
M	86	155	61	25.3902	0.921	-0.8	0.53	-2.9	1.388
M	87	158	50	20.0288	0.834	-1.5	0.562	-2.5	1.357
F	81	148	60	27.3923	0.944	-0.5	0.671	-1.3	1.397
M	71	152	45.1	19.5204	0.832	-1.5	0.545	-2.7	1.408
M	85	155	53.7	22.3517	0.932	-0.7	0.556	-2.6	1.401
F	90	150	60	26.6667	0.954	-0.4	0.535	-2.8	1.285
F	67	158	57	22.8329	0.631	-3.2	0.527	-2.9	1.232
M	73	166	66	23.9512	1.266	2.1	0.96	1.9	1.625
M	85	167	73	26.1752	1.091	0.7	0.731	-0.7	1.357
F	85	149	53.5	24.098	1.027	0.1	0.537	-2.8	1.311
M	64	172	70	23.6614	1.326	2.6	0.79	0	1.395
M	84	160.7	54	20.9104	0.996	-0.1	0.694	-1.1	1.443
F	61	160	56	21.875	0.627	-3.2	0.477	-3.5	1.322
M	74	164	58	21.5645	0.981	-0.2	0.7	-1	1.438
F	86	143	54	26.4072	0.887	-1	0.715	-0.8	1.273
M	82	160	58	22.6562	0.731	-2.3	0.532	-2.9	1.287
M	73	162	57	21.7193	1.02	0.1	0.553	-2.6	1.521
M	73	168	93	32.9507	1.22	1.7	0.765	-0.3	1.331
F	73	157	50	20.2848	0.784	-1.9	0.605	-2.1	1.332
F	66	154	62	26.1427	0.626	-3.2	なし		1.208
